# Supplementary material for: Computational study of the separation of regular sphere clusters in high-Mach-number flow
Source: J Fluid Mech. 2026 Feb 20;1029:A35. doi: 10.1017/jfm.2026.11180 (PMC12936463; doi:10.1017/jfm.2026.11180)
Supplement: Whalen et al. supplementary material 5 — Whalen et al. supplementary material [file S002211202611180Xsup005.zip]

Archive with 1 entries (1 files):
- fig21_sep_force_timeseries_group1.eps
